# Supplementary material for: Mapping Thrombosis Serum Markers by 1H-NMR Allied with Machine Learning Tools
Source: Molecules. 2024 Dec 13;29(24):5895. doi: 10.3390/molecules29245895 (PMC11676712; doi:10.3390/molecules29245895)
Supplement: Supplementary file 1 [file molecules-29-05895-s001.zip]

Archive with 1 entries (1 files):
- molecules-3313289-supplementary.pdf
